# Supplementary material for: ATP and Formyl Peptides Facilitate Chemoattractant Leukotriene-B4 Synthesis and Drive Calcium Fluxes, Which May Contribute to Neutrophil Swarming at Sites of Cell Damage and Pathogens Invasion
Source: Biomedicines. 2024 May 27;12(6):1184. doi: 10.3390/biomedicines12061184 (PMC11201259; doi:10.3390/biomedicines12061184)
Supplement: Supplementary file 1 [file biomedicines-12-01184-s001.zip]

Archive with 1 entries (1 files):
- biomedicines-2964885-supplementary.pdf
